# Supplementary material for: The proprotein convertase BLI-4 promotes collagen secretion prior to assembly of the Caenorhabditis elegans cuticle
Source: PLoS Genet. 2023 Sep 18;19(9):e1010944. doi: 10.1371/journal.pgen.1010944 (PMC10538796; doi:10.1371/journal.pgen.1010944)
Supplement: S1 Data — (XLSX) [file pgen.1010944.s008.xlsx]

## Sheet: Sheet1
UP4133 bli-4(cs283)/hT2( [bli-4(e937) let-?(q782) qIs48 [Pmyo-2::gfp; Ppes-10::gfp; Pges-1::gfp]) I
Plate	# adults	Blister	No blister
1	54	42*	0
2	27	26*	0
3	21	21	0
4	18	18	0
Total	123	120	0
*On these plates there were n=3 total adults, sickly and decaying on the plate so couldn't see if they were blister or not
UP4091 bli-4(cs302)/hT2 [bli-4(e937) let-?(q782) qIs48[Pmyo-2::gfp; Ppes-10::gfp; Pges-1::gfp]]
Plate	# adults	Blister	No blister
1	30	0	30
2	34	0	34
3	21	0	21
4	33	0	33
5	31	0	31
6	37	0	37
Total	186	0	186
