# Supplementary material for: The proprotein convertase BLI-4 promotes collagen secretion prior to assembly of the Caenorhabditis elegans cuticle
Source: PLoS Genet. 2023 Sep 18;19(9):e1010944. doi: 10.1371/journal.pgen.1010944 (PMC10538796; doi:10.1371/journal.pgen.1010944)
Supplement: S2 Data — (XLSX) [file pgen.1010944.s009.xlsx]

## Sheet: Raw data
UP4013 bli-4 (cs281); csEx919(WRM069E05;sur-5p::GFP) Pulse Lay Data
Plate	# eggs laid	bli-4(cs281) emb let	bli-4 (cs281); csEx919(WRM069E05;sur-5p::GFP) emb let	bli-4(cs281) larval let	bli-4 (cs281); csEx919(WRM069E05;sur-5p::GFP) larval let	bli-4(cs281) live L4	bli-4 (cs281); csEx919(WRM069E05;sur-5p::GFP) live L4	bli-4(cs281) inferred lethal	bli-4 (cs281); csEx919(WRM069E05;sur-5p::GFP) inferred lethal
1	32	7	0	0	0	0	27	7	0
2	31	2	0	0	1	0	30	2	0
3	37	10	0	0	0	0	26	10	0
4	36	10	0	0	0	0	26	10	0
5	38	0	0	0	2	0	36	0	0
6	37	3	1	0	0	0	32	2	0
7	26	13	0	0	1	0	11	13	0
Total	237	45	1	0	4	0	188	44	0
UP4137 bli-4(cs283); csEx904 (WRM069E05, sur-5p::gfp) Pulse lay data
Plate	# eggs laid	bli-4(cs283) emb let	bli-4(cs283); csEx919(WRM069E05;sur-5p::GFP) emb let	cs283 larval let	bli-4 (cs283); csEx919(WRM069E05;sur-5p::GFP) larval let	bli-4(cs283) live L4	bli-4 (cs283); csEx919(WRM069E05;sur-5p::GFP) live L4	bli-4(cs283) inferred lethal	bli-4 (cs283); csEx919(WRM069E05;sur-5p::GFP) inferred lethal
1	19	8	0	0	1	0	10	0	0		bli-4(cs283) emb let	87/87	bli-4(cs283) larval let	0/87
2	35	15	2	0	0	0	18	1	0		bli-4(cs283);csEx919(WRM069E05;sur-5p::GFP) emb let
3	54	11	0	0	0	0	43	0	0
4	34	17	1	0	3	0	16	0	0
5	50	18	0	0	0	0	28	4	0		bli-4(cs283);csEx919(WRM069E05;sur-5p::GFP) larva let
6	47	12	0	0	0	0	34	1	0
Total	239	81	3	0	4	0	149	6	0

## Sheet: % for graph
Genotype	Emb	Larval Let
cs281;Ex[bli-4+]	1	3
cs281	100	0
cs283;Ex[bli-4+]	2.4	2.6
cs283	100	0

## Sheet: Fisher's Exact Test
Table Analyzed	Fishers exact
P value and statistical significance
Test	Fisher's exact test
P value	<0.0001
P value summary	****
One- or two-sided	Two-sided
Statistically significant (P < 0.05)?	Yes
Data analyzed	cs281 tg	cs281
Let	5	32
Alive	135	0
Total	140	32
Table Analyzed	Fishers exact
P value and statistical significance
Test	Fisher's exact test
P value	<0.0001
P value summary	****
One- or two-sided	Two-sided
Statistically significant (P < 0.05)?	Yes
Data analyzed	cs283 tg+	cs283
Let	7	87
Alive	145	0
Total	152	87
