# Supplementary material for: The proprotein convertase BLI-4 promotes collagen secretion prior to assembly of the Caenorhabditis elegans cuticle
Source: PLoS Genet. 2023 Sep 18;19(9):e1010944. doi: 10.1371/journal.pgen.1010944 (PMC10538796; doi:10.1371/journal.pgen.1010944)
Supplement: S3 Data — (XLSX) [file pgen.1010944.s010.xlsx]

## Sheet: 5A Raw data
cs283 Pulse Lay data
Plate	# eggs laid	tg- emb let	tg+ emb let	tg- larval let	tg+ larval let	tg- live L4	tg+ live L4	tg- inferred lethal	tg+ inferred lethal
1	47	2	0	15	0	0	25	8	0
2	36	0	0	3	4	0	30	0	0
3	43	0	0	16	0	0	22	5	0
4	35	0	0	5	0	0	30	0	0
5	32	0	0	0	5	0	26	1	0
6	39	1	0	18	4	0	16	0	0
Total	232	3	0	57	13	0	149	9	0
cs285 Pulse Lay data
Plate	# eggs laid	tg- emb let	tg+ emb let	tg- larval let	tg+ larval let	tg- live L4	tg+ live L4	tg- inferred lethal	tg+ inferred lethal
1	26	0	3	3	1	0	19	0	0
2	19	1	3	4	0	0	10	0	0
3	35	2	1	17	0	0	15	0	0
4	48	1	0	16	0	0	28	3	0
5	38	1	0	15	0	0	20	2	0
6	23	1	0	2	0	0	20	0	0
Total	198	6	7	57	1	0	112	5	0
cs302 Pulse Lay data
Plate	# eggs laid	tg- emb let	tg+ emb let	tg- larval let	tg+ larval let	tg- live L4	tg+ live L4	tg- inferred lethal	tg+ inferred lethal
1	19	5	0	8	0	0	6	0	0
2	45	5	0	12	0	0	26	2	0
3	52	0	0	22	0	0	30	0	0
4	8	3	0	2	1	0	2	0	0
5	45	0	0	12	1	0	27	5	0
6	12	4	0	1	0	0	7	0	0
Total	181	17	0	57	2	0	98	7	0
cs308 Pulse Lay data
Plate	# eggs laid	tg- emb let	tg+ emb let	tg- larval let	tg+ larval let	tg- live L4	tg+ live L4	tg- inferred lethal	tg+ inferred lethal
1	57	1	0	36	0	0	21	0	0
2	46	2	0	15	0	0	20	0	0
3	43	1	0	24	0	0	16	0	0
4	48	0	0	4	0	0	44	0	0
5	50	0	0	22	0	0	28	0	0
6	47	0	0	47	na	0	na	0	na
Total	291	4	0	150	0	0	138	0	0

## Sheet: 5A %s for graph
Genotype	%Emb	%L1 Larval Let	%L2/L3 Dpy, Larval Let
cs302;Ex[bli-4+]	2	0	0
cs302	5	13	87
cs308;Ex[bli-4+]	0	0	0
cs308	2.6	14.5	82.9
cs293;Ex[bli-4+]	8	0	0
cs293	4	0	96
cs295;Ex[bli-4+]	8	0	0
cs295	0	3	97

## Sheet: 5B Raw data
Genotype	No floaties	Floaties
cs293	1/22	21/22
cs293;tg+	9/20	11/20
cs295	0/20	20/20
cs295;tg+	7/11	4/11
cs302	1/54	53/54
cs302;tg+	21/26	5/26
cs308	0/20	20/20
cs308;tg+	24/29	5/29

## Sheet: 5B % for graph
Genotype	% Floaties
cs302;Ex[bli-4+]	21
cs302	98
cs308;Ex[bli-4+]	17
cs308	100
cs293;Ex[bli-4+]	60
cs293	96
cs295;Ex[bli-4+]	36
cs295	95

## Sheet: 5C Raw data
Genotype	WT L1	dpy, no alae
cs293	0/21	21/21
cs293;tg+	20/20	0/20
cs295	0/30	30/30
cs295;tg+	20/20	0/20
cs302	0/72	72/72
cs302;tg+	20/20	0/20
cs308	0/20	20/20
cs308;tg+	19/20	1/20

## Sheet: 5C % for graph
Genotype	% Dpy, no L1 alae
cs302;Ex[bli-4+]	0
cs302	100
cs308;Ex[bli-4+]	0
cs308	100
cs293;Ex[bli-4+]	0
cs293	100
cs295;Ex[bli-4+]	0
cs295	100

## Sheet: 5D Raw data
Hoechst gut staining
EXPT1June 2021
Genotype	Stained w Hoechst	Did not stain
let-4(mn105)	21/21	0/21	positive control - hyp staining
cs295	10/27	17/27	gut only
cs302	13/20	7/20	gut only
cs308	10/20	10/20	gut only
N2	0/20	20/20	gut only
EXPT2: 7.31.23
Genotype	Stained w Hoechst	Did not stain
cs302	7/10	3/10	gut only
N2	0/10	10/10	gut only
Total
cs295	10/27	17/27
cs302	20/30	10/30
cs308	10/20	10/20
N2	0/30	30/30

## Sheet: 5D % for graph
Genotype	% gut staining
N2	0
cs302	67
cs308	50
cs295	33
