# Supplementary material for: The proprotein convertase BLI-4 promotes collagen secretion prior to assembly of the Caenorhabditis elegans cuticle
Source: PLoS Genet. 2023 Sep 18;19(9):e1010944. doi: 10.1371/journal.pgen.1010944 (PMC10538796; doi:10.1371/journal.pgen.1010944)
Supplement: S4 Data — (XLSX) [file pgen.1010944.s011.xlsx]

## Sheet: Fig 6C EES
Strain	Worm #	Slice used for quantification	3um box Mean Gray Value
PHX3691	1	30	83.1
syb3691(SQT-3::mNG)	2	29	104.1
	3	22	57.4
	4	32	58.4
	5	27	31.5
	6	25	54.1
	7	26	57
	8	27	65.9
	9	30	61.5
	10	34	70.8
	11	23	71.9
	12	29	65.4
UP4135	11	29	12.3		Table Analyzed	SQT-3 1.5fold
cs281;syb3691	12	28	15.7
	13	24	11.5		Column B	bli-4(cs281)
	14	27	11		vs.	vs.
	15	32	16.7		Column A	WT
	16	26	15.8
	17	26	12.4		Mann Whitney test
	18	27	17		P value	<0.0001
	19	15	13.8		Exact or approximate P value?	Exact
	20	29	16.6		P value summary	****
					Significantly different (P < 0.05)?	Yes
UP4136	22	20	74.7		One- or two-tailed P value?	Two-tailed		Table Analyzed	SQT-3 1.5fold
cs302;syb3691	23	26	49.8		Sum of ranks in column A,B	198 , 55
	24	26	80.6		Mann-Whitney U	0		Column C	bli-4(cs302)
	25	26	80					vs.	vs.
	41	30	36.9		Difference between medians			Column A	WT
	42	23	58.6		Median of column A	63.45, n=12
	43	23	43.5		Median of column B	14.75, n=10		Mann Whitney test
	44	22	34.4		Difference: Actual	-48.7		P value	0.4965
	45	26	66.4		Difference: Hodges-Lehmann	-49		Exact or approximate P value?	Exact
	46	20	56.4					P value summary	ns
								Significantly different (P < 0.05)?	No
								One- or two-tailed P value?	Two-tailed
								Sum of ranks in column A,C	149 , 104
								Mann-Whitney U	49
								Difference between medians
								Median of column A	63.45, n=12
								Median of column C	57.50, n=10
								Difference: Actual	-5.95
								Difference: Hodges-Lehmann	-7

## Sheet: Fig 6D puncta
Strain	Genotype	Worm #	Puncta count	Total Area	Average Size	% Area
PHX3691	syb3691(SQT-3::mNG)	1	4	0.25	0.062	0.011
		2	3	0.271	0.09	0.012
		3	3	4.943	0.206	0.213
		4	3	4.096	0.315	0.176
		5	0	1.626	0.108	0.07
		6	4	2.16	0.18	0.093
		7	7	1.48	0.092	0.064
		8	5	1.058	0.081	0.046
		9	8	1.329	0.089	0.057
		10	3	0.465	0.066	0.02
		11	5	2.56	0.284	0.11
		12	9	0.0916	0.083	0.039
		Mean	4.5	1.69413	0.138	0.0759167
UP4135	bli-4(cs281); syb3691(SQT-3::mNG)	11	171	49.884	0.292	2.147
		12	190	58.824	0.31	2.532
		13	183	68.719	0.376	2.958
		14	190	79.784	0.42	3.434
		15	144	50.886	0.353	2.19
		16	211	104.272	0.494	4.488
		17	235	108.514	0.462	4.671
		18	179	73.244	0.409	3.153
		19	93	43.172	0.45	1.858
		20	228	77.744	0.341	3.345
		Mean	182.4	71.5043	0.3907	3.0776
UP4136	bli-4(cs302); syb3691(SQT-3::mNG)	22	98	47.066	0.48	2.026
		23	114	30.055	0.301	1.294
		24	112	43.181	0.386	1.859
		25	96	29.891	0.311	1.287
		41	47	15.423	0.328	0.664
		42	80	32.438	0.405	1.396
		43	103	40.199	0.39	1.73
		44	73	21.188	0.29	0.912
		45	58	7.533	0.13	0.324
		46	99	34.929	0.401	1.504
		Mean	88	30.1903	0.3422	1.2996

## Sheet: Puncta count Mann Whitney
PHX3691	UP4135
Count	Count
4	171		Table Analyzed	Puncta count
3	190
3	183		Column B	bli-4(-)
3	190		vs.	vs.
0	144		Column A	WT
4	211
7	235		Mann Whitney test
5	179		P value	<0.0001
8	93		Exact or approximate P value?	Exact
3	228		P value summary	****
5			Significantly different (P < 0.05)?	Yes
9			One- or two-tailed P value?	Two-tailed
			Sum of ranks in column A,B	78 , 175
PHX3691	UP4136		Mann-Whitney U	0		Table Analyzed	Puncta count
Count	Count
4	98		Difference between medians			Column C	bli-4(ΔCRD)
3	114		Median of column A	4.000, n=12		vs.	vs.
3	112		Median of column B	186.5, n=10		Column A	WT
3	96		Difference: Actual	182.5
0	47		Difference: Hodges-Lehmann	181		Mann Whitney test
4	80					P value	<0.0001
7	103					Exact or approximate P value?	Exact
5	73					P value summary	****
8	58					Significantly different (P < 0.05)?	Yes
3	99					One- or two-tailed P value?	Two-tailed
5						Sum of ranks in column A,C	78 , 175
9						Mann-Whitney U	0
UP4135	UP4136					Difference between medians			Table Analyzed	Puncta count
Count	Count					Median of column A	4.000, n=12
171	98					Median of column C	97.00, n=10		Column C	bli-4(ΔCRD)
190	114					Difference: Actual	93		vs.	vs.
183	112					Difference: Hodges-Lehmann	92		Column B	bli-4(-)
190	96
144	47								Mann Whitney test
211	80								P value	0.0003
235	103								Exact or approximate P value?	Exact
179	73								P value summary	***
93	58								Significantly different (P < 0.05)?	Yes
228	99								One- or two-tailed P value?	Two-tailed
									Sum of ranks in column B,C	149 , 61
									Mann-Whitney U	6
									Difference between medians
									Median of column B	186.5, n=10
									Median of column C	97.00, n=10
									Difference: Actual	-89.5
									Difference: Hodges-Lehmann	-95.5

## Sheet: Puncta size Mann Whitney
PHX3691	UP4135
Size	Size
0.062	0.292
0.09	0.31
0.206	0.376
0.315	0.42
0.108	0.353
0.18	0.494
0.092	0.462
0.081	0.409
0.089	0.45
0.066	0.341
0.284
0.083
PHX3691	UP4136
Size	Size
0.062	0.48
0.09	0.301
0.206	0.386
0.315	0.311
0.108	0.328
0.18	0.405
0.092	0.39
0.081	0.29
0.089	0.13
0.066	0.401
0.284
0.083
UP4135	UP4136		Table Analyzed	Puncta size
Size	Size
0.292	0.48		Column C	bli-4(ΔCRD)
0.31	0.301		vs.	vs.
0.376	0.386		Column B	bli-4(-)
0.42	0.311
0.353	0.328		Mann Whitney test
0.494	0.405		P value	0.2475
0.462	0.39		Exact or approximate P value?	Exact
0.409	0.29		P value summary	ns
0.45	0.13		Significantly different (P < 0.05)?	No
0.341	0.401		One- or two-tailed P value?	Two-tailed
			Sum of ranks in column B,C	121 , 89
			Mann-Whitney U	34
			Difference between medians
			Median of column B	0.3925, n=10
			Median of column C	0.3570, n=10
			Difference: Actual	-0.0355
			Difference: Hodges-Lehmann	-0.041
