# Supplementary material for: The proprotein convertase BLI-4 promotes collagen secretion prior to assembly of the Caenorhabditis elegans cuticle
Source: PLoS Genet. 2023 Sep 18;19(9):e1010944. doi: 10.1371/journal.pgen.1010944 (PMC10538796; doi:10.1371/journal.pgen.1010944)
Supplement: S5 Data — (XLSX) [file pgen.1010944.s012.xlsx]

## Sheet: Fig 7C EES
Strain	Worm #	Age	Slice used	3um box Mean Gray Value
PHX3685	31	1.5fold	23	89.9
	32	1.5fold	27	113.9
	33	1.5fold	23	101
	43	1.5fold	31	108.2
	44	1.5fold	31	73.3
	45	1.5fold	20	75.6
	46	1.5fold	27	69.9
	47	1.5fold	30	87.5
UP4153	1	1.5fold	25	3.6		Table Analyzed	DPY-17 1.5fold
	3	1.5fold	26	3.1
	4	1.5fold	36	2.8		Column B	bli-4(cs281)
	5	1.5fold	26	3.4		vs.	vs.
	6	1.5fold	42	3.3		Column A	DPY-17::mNG
	7	1.5fold	35	3
	8	1.5fold	34	5		Mann Whitney test
	9	1.5fold	43	3		P value	<0.0001
	10	1.5fold	36	2.7		Exact or approximate P value?	Exact
	11	1.5fold	36	2.8		P value summary	****
						Significantly different (P < 0.05)?	Yes
UP4168	1	1.5fold	31	36.1		One- or two-tailed P value?	Two-tailed		Table Analyzed	DPY-17 1.5fold
	3	1.5fold	34	31.8		Sum of ranks in column A,B	116 , 55
	4	1.5fold	37	34.7		Mann-Whitney U	0		Column C	bli-4(cs302)
	5	1.5fold	25	27					vs.	vs.
	6	1.5fold	46	30.8		Difference between medians			Column A	DPY-17::mNG
	7	1.5fold	45	30.9		Median of column A	88.70, n=8
	8	1.5fold	17	90.7		Median of column B	3.050, n=10		Mann Whitney test
	9	1.5fold	23	58.7		Difference: Actual	-85.65		P value	0.0005
	10	1.5fold	27	59.8		Difference: Hodges-Lehmann	-84.85		Exact or approximate P value?	Exact
	11	1.5fold	35	42.1					P value summary	***
	12	1.5fold	31	52.7					Significantly different (P < 0.05)?	Yes
									One- or two-tailed P value?	Two-tailed
									Sum of ranks in column A,C	119 , 71
									Mann-Whitney U	5
									Difference between medians
									Median of column A	88.70, n=8
									Median of column C	36.10, n=11
									Difference: Actual	-52.6
									Difference: Hodges-Lehmann	-45.1

## Sheet: Fig 7D Raw data
Strain	Genotype	Worm #	Puncta count	Total Area	Average Size	% Area
PHX3685	syb3685(DPY-17::mNG)	31	8	0.632	0.079	0.027
		32	10	5.442	0.121	0.234
		33	1	0.052	0.052	0.002
		43	19	2.426	0.128	0.104
		44	18	1.674	0.093	0.072
		45	9	1.067	0.119	0.046
		46	21	1.704	0.081	0.073
		47	11	0.873	0.079	0.038
		Mean	12.125	1.73375	0.094	0.0745
UP4153	bli-4(cs281); syb3685(DPY-17::mNG)	1	188	105.855	0.563	4.556
		3	212	108.909	0.514	4.688
		4	228	88.87	0.39	3.835
		5	132	54.603	0.414	2.35
		6	217	103.549	0.477	4.457
		7	190	77.921	0.41	3.354
		8	257	116.159	0.452	5
		9	190	64.954	0.342	2.796
		10	227	98.218	0.433	4.228
		11	209	2039.94	9.577	87.809
		Mean	205	285.898	1.3572	12.3073
UP4168	bli-4(cs302); syb3685(DPY-17::mNG)	1	112	29.048	0.259	1.25
		3	183	64.601	0.353	2.781
		4	199	73.959	0.372	3.184
		5	108	58.931	0.546	2.537
		6	216	92.26	0.427	3.971
		7	216	92.08	0.426	3.971
		8	160	57.545	0.36	2.482
		9	130	53.921	0.415	2.326
		10	149	72.543	0.487	3.129
		11	148	62.638	0.423	2.701
		12	116	37.334	0.322	1.61
		Mean	157.909	63.1691	0.399091	2.722

## Sheet: Fig 7D Puncta count
PHX3685	UP4153
Count	Count		Table Analyzed	Puncta count
8	188
10	212		Column B	bli-4(-)
1	228		vs.	vs.
19	132		Column A	WT
18	217
9	190		Mann Whitney test
21	257		P value	<0.0001
11	190		Exact or approximate P value?	Exact
	227		P value summary	****
	209		Significantly different (P < 0.05)?	Yes
			One- or two-tailed P value?	Two-tailed
PHX3685	UP4168		Sum of ranks in column A,B	36 , 135		Table Analyzed	Puncta count
Count	Count		Mann-Whitney U	0
8	112					Column C	bli-4(ΔCRD)
10	183		Difference between medians			vs.	vs.
1	199		Median of column A	10.50, n=8		Column A	WT
19	108		Median of column B	210.5, n=10
18	216		Difference: Actual	200		Mann Whitney test
9	216		Difference: Hodges-Lehmann	198		P value	<0.0001
21	160					Exact or approximate P value?	Exact
11	130					P value summary	****
	149					Significantly different (P < 0.05)?	Yes
	148					One- or two-tailed P value?	Two-tailed
	116					Sum of ranks in column A,C	36 , 154
						Mann-Whitney U	0
UP4153	UP4168								Table Analyzed	Puncta count
Count	Count					Difference between medians
188	112					Median of column A	10.50, n=8		Column C	bli-4(ΔCRD)
212	183					Median of column C	149.0, n=11		vs.	vs.
228	199					Difference: Actual	138.5		Column B	bli-4(-)
132	108					Difference: Hodges-Lehmann	139.5
217	216								Mann Whitney test
190	216								P value	0.012
257	160								Exact or approximate P value?	Exact
190	130								P value summary	*
227	149								Significantly different (P < 0.05)?	Yes
209	148								One- or two-tailed P value?	Two-tailed
	116								Sum of ranks in column B,C	145 , 86
									Mann-Whitney U	20
									Difference between medians
									Median of column B	210.5, n=10
									Median of column C	149.0, n=11
									Difference: Actual	-61.5
									Difference: Hodges-Lehmann	-50.5

## Sheet: Puncta size
PHX3685	UP4153
Size	Size
0.079	0.563
0.121	0.514
0.052	0.39
0.128	0.414
0.093	0.477
0.119	0.41
0.081	0.452
0.079	0.342
	0.433
	9.577
PHX3685	UP4168
Size	Size
0.079	0.259
0.121	0.353
0.052	0.372
0.128	0.546
0.093	0.427
0.119	0.426
0.081	0.36
0.079	0.415
	0.487
	0.423
	0.322
UP4153	UP4168		Table Analyzed	Puncta size
Size	Size
0.563	0.259		Column C	bli-4(ΔCRD)
0.514	0.353		vs.	vs.
0.39	0.372		Column B	bli-4(-)
0.414	0.546
0.477	0.427		Mann Whitney test
0.41	0.426		P value	0.1517
0.452	0.36		Exact or approximate P value?	Exact
0.342	0.415		P value summary	ns
0.433	0.487		Significantly different (P < 0.05)?	No
9.577	0.423		One- or two-tailed P value?	Two-tailed
	0.322		Sum of ranks in column B,C	131 , 100
			Mann-Whitney U	34
			Difference between medians
			Median of column B	0.4425, n=10
			Median of column C	0.4150, n=11
			Difference: Actual	-0.0275
			Difference: Hodges-Lehmann	-0.0555
