# Supplementary material for: The proprotein convertase BLI-4 promotes collagen secretion prior to assembly of the Caenorhabditis elegans cuticle
Source: PLoS Genet. 2023 Sep 18;19(9):e1010944. doi: 10.1371/journal.pgen.1010944 (PMC10538796; doi:10.1371/journal.pgen.1010944)
Supplement: S6 Data — (XLSX) [file pgen.1010944.s013.xlsx]

## Sheet: Sheet1
Strain	Worm #	Age	Slice used	3um box Mean Gray Value
PHX3685	31	1.5fold	23	89.9			Table Analyzed	Data 1
syb3685 (DPY-17::mNG)	32	1.5fold	27	113.9
	33	1.5fold	23	101			Column B	UP4191
	43	1.5fold	31	108.2			vs.	vs.
	44	1.5fold	31	73.3			Column A	PHX3685
	45	1.5fold	20	75.6
	46	1.5fold	27	69.9			Mann Whitney test
	47	1.5fold	30	87.5			P value	<0.0001
							Exact or approximate P value?	Exact
UP4191	8	1.5fold	56	0.924			P value summary	****
syb3685; sqt-3	9	1.5fold	42	0.852			Significantly different (P < 0.05)?	Yes
	10	1.5fold	44	1.387			One- or two-tailed P value?	Two-tailed
	11	1.5fold	44	1.374			Sum of ranks in column A,B	132 , 78
	12	1.5fold	65	0.727			Mann-Whitney U	0
	13	1.5fold	38	3.516
	14	1.5fold	51	1.941			Difference between medians
	15	1.5fold	43	1.299			Median of column A	88.70, n=8
	16	1.5fold	44	0.784			Median of column B	1.278, n=12
	17	1.5fold	52	1.291			Difference: Actual	-87.42
	19	1.5fold	46	1.265			Difference: Hodges-Lehmann	-86.74
	20	1.5fold	43	0.861
Strain	Worm #		Slice used	3um box Mean Gray Value
PHX3691	1	1.5fold	30	83.1			Table Analyzed	Data 1
syb3691 (SQT-3::mNG)	2	1.5fold	29	104.1
1.5-FOLD	3	1.5fold	22	57.4			Column B	UP4177
	4	1.5fold	32	58.4			vs.	vs.
	5	1.5fold	27	31.5			Column A	PHX3691
	6	1.5fold	25	54.1
	7	1.5fold	26	57			Mann Whitney test
	8	1.5fold	27	65.9			P value	0.0044
	9	1.5fold	30	61.5			Exact or approximate P value?	Exact
	10	1.5fold	34	70.8			P value summary	**
	11	1.5fold	23	71.9			Significantly different (P < 0.05)?	Yes
	12	1.5fold	29	65.4			One- or two-tailed P value?	Two-tailed
							Sum of ranks in column A,B	114 , 6
UP4177	1	1.5fold	44	1.14			Mann-Whitney U	0
dpy-17; syb3691	2	1.5fold	33	0.953
1.5-FOLD	3	1.5fold	40	0.77			Difference between medians
							Median of column A	63.45, n=12
							Median of column B	0.9530, n=3
							Difference: Actual	-62.5
							Difference: Hodges-Lehmann	-62.5
