# Supplementary material for: The proprotein convertase BLI-4 promotes collagen secretion prior to assembly of the Caenorhabditis elegans cuticle
Source: PLoS Genet. 2023 Sep 18;19(9):e1010944. doi: 10.1371/journal.pgen.1010944 (PMC10538796; doi:10.1371/journal.pgen.1010944)
Supplement: S7 Data — (XLSX) [file pgen.1010944.s014.xlsx]

## Sheet: 9B
MVS 2023Aug01	Thresholding: 210-255, Size (micron^2): 0.05-3.0
PHX7590 SQT-3 CFCSmut::mNG(int)	Count	Average Size		Table Analyzed	SQT-3 CFCSmut Puncta count
C1-MAX 600x900 invert_PHX7590 SQT-3 cut site mutant 1.5fold 14Apr2023 - Worm 1.THRESHOLDED.tif	171	0.365
C1-MAX 600x900 invert_PHX7590 SQT-3 cut site mutant 1.5fold 14Apr2023 - Worm 2.THRESHOLDED.tif	168	0.344		Column B	CFCSmut
C1-MAX 600x900 invert_PHX7590 SQT-3 cut site mutant 1.5fold 14Apr2023 - Worm 3.THRESHOLDED.tif	223	0.403		vs.	vs.
C1-MAX 600x900 invert_PHX7590 SQT-3 cut site mutant 1.5fold 14Apr2023 - Worm 4.THRESHOLDED.tif	177	0.299		Column A	WT
C1-MAX 600x900 invert_PHX7590 SQT-3 cut site mutant 1.5fold 14Apr2023 - Worm 5.THRESHOLDED.tif	230	0.379
C1-MAX 600x900 invert_PHX7590 SQT-3 cut site mutant 1.5fold 14Apr2023 - Worm 6.THRESHOLDED.tif	129	0.358		Mann Whitney test
C1-MAX 600x900 invert_PHX7590 sqt-3 cut site mutant 1.5fold 21Apr2023 - Worm 1.THRESHOLDED.tif	128	0.487		P value	<0.0001
C1-MAX 600x900 invert_PHX7590 sqt-3 cut site mutant 1.5fold 21Apr2023 - Worm 2.THRESHOLDED.tif	143	0.604		Exact or approximate P value?	Exact
C1-MAX 600x900 invert_PHX7590 sqt-3 cut site mutant 1.5fold 21Apr2023 - Worm 4.THRESHOLDED.tif	137	0.315		P value summary	****
C1-MAX 600x900 invert_PHX7590 sqt-3 cut site mutant 1.5fold 21Apr2023 - Worm 5.THRESHOLDED.tif	178	0.434		Significantly different (P < 0.05)?	Yes
C1-MAX 600x900 invert_PHX7590 sqt-3 cut site mutant 1.5fold 21Apr2023 - Worm 6.THRESHOLDED.tif	117	0.434		One- or two-tailed P value?	Two-tailed
C1-MAX 600x900 invert_PHX7590 sqt-3 cut site mutant 1.5fold 21Apr2023 - Worm 7.THRESHOLDED.tif	91	0.298		Sum of ranks in column A,B	78 , 247
C1-MAX 600x900 invert_PHX7590 sqt-3 cut site mutant 1.5fold 21Apr2023 - Worm 8.THRESHOLDED.tif	119	0.393		Mann-Whitney U	0
AVERAGE	154.692	0.393308
				Difference between medians
				Median of column A	4.000, n=12
PHX3691 SQT-3::mNG(int) (SKB, same as Figure 6)	Puncta count	Average Size		Median of column B	143.0, n=13
1	4	0.062		Difference: Actual	139
2	3	0.09		Difference: Hodges-Lehmann	139
3	3	0.206
4	3	0.315
5	0	0.108
6	4	0.18
7	7	0.092
8	5	0.081
9	8	0.089
10	3	0.066
11	5	0.284
12	9	0.083
AVERAGE	4.5	0.138

## Sheet: 9D
MVS 2023July31	Thresholding: 210-255, Size (micron^2): 0.05-3.0
PHX7589 DPY-17 CFCS::mNG	Puncta Count	Average Size		Table Analyzed	DPY-17 CFCSmut Puncta count
C1-MAX 600x900_PHX7589 DPY-17 cut site mutant 1.5fold 14Apr2023 - Worm 1.THRESHOLDED.tif	239	0.407
C1-MAX 600x900_PHX7589 DPY-17 cut site mutant 1.5fold 14Apr2023 - Worm 2.THRESHOLDED.tif	235	0.351		Column B	CFCSmut
C1-MAX 600x900_PHX7589 DPY-17 cut site mutant 1.5fold 14Apr2023 - Worm 3.THRESHOLDED.tif	138	0.303		vs.	vs.
C1-MAX 600x900_PHX7589 DPY-17 cut site mutant 1.5fold 14Apr2023 - Worm 4.THRESHOLDED.tif	227	0.424		Column A	WT
C1-MAX 600x900_PHX7589 DPY-17 cut site mutant 1.5fold 14Apr2023 - Worm 5.THRESHOLDED.tif	210	0.493
C1-MAX 600x900_PHX7589 DPY-17 cut site mutant 1.5fold 14Apr2023 - Worm 6.THRESHOLDED.tif	218	0.382		Mann Whitney test
C1-MAX 600x900_PHX7589 DPY-17 cut site mutant 1.5fold 14Apr2023 - Worm 7.THRESHOLDED.tif	171	0.347		P value	<0.0001
C1-MAX 600x900_PHX7589 DPY-17 cut site mutant 1.5fold 14Apr2023 - Worm 8.THRESHOLDED.tif	213	0.411		Exact or approximate P value?	Exact
C1-MAX 600x900_PHX7589 DPY-17 cut site mutant 1.5fold 14Apr2023 - Worm 9.THRESHOLDED.tif	183	0.359		P value summary	****
C1-MAX 600x900_PHX7589 DPY-17 cut site mutant 1.5fold 14Apr2023 - Worm 10.THRESHOLDED.tif	198	0.325		Significantly different (P < 0.05)?	Yes
AVERAGE	203.2	0.3802		One- or two-tailed P value?	Two-tailed
				Sum of ranks in column A,B	36 , 135
				Mann-Whitney U	0
PHX3685 DPY-17::mNG (SKB, same as Figure 7)	Puncta Count	Average Size
31	8	0.079		Difference between medians
32	10	0.121		Median of column A	10.50, n=8
33	1	0.052		Median of column B	211.5, n=10
43	19	0.128		Difference: Actual	201
44	18	0.093		Difference: Hodges-Lehmann	199
45	9	0.119
46	21	0.081
47	11	0.079
AVERAGE	12.125	0.094
