# Supplementary material for: The proprotein convertase BLI-4 promotes collagen secretion prior to assembly of the Caenorhabditis elegans cuticle
Source: PLoS Genet. 2023 Sep 18;19(9):e1010944. doi: 10.1371/journal.pgen.1010944 (PMC10538796; doi:10.1371/journal.pgen.1010944)
Supplement: S8 Data — (XLSX) [file pgen.1010944.s015.xlsx]

## Sheet: Raw data
MVS 2023July24	Thresholding: 65-255, Size (micron^2): 0.05-3.0
Image	Count	Total Area	Average Size	%Area
MAX_C1_PHX7590.2023May16.7.THRESHOLDED.tif	199	67.232	0.338	2.882
MAX_C1-PHX7590.1.2023May29.THRESHOLDED.tif	209	59.499	0.285	2.55
MAX_C1-PHX7590.2.2023May29.THRESHOLDED.tif	177	50.688	0.286	2.173
MAX_C1-PHX7590.3.2023May29.THRESHOLDED.tif	243	84.843	0.349	3.637
MAX_C1-PHX7590.4.2023May29.THRESHOLDED.tif	222	73.727	0.332	3.16
MAX_C1-PHX7590.5.2023May29.THRESHOLDED.tif	222	97.8	0.441	4.192
MAX_C1-PHX7590.6.2023May29.THRESHOLDED.tif	245	112.513	0.459	4.823
MAX_C1-PHX7590.2023May16.8.THRESHOLDED.tif	135	35.232	0.261	1.51
MAX_C1-PHX7590.2023May16.10.THRESHOLDED.tif	182	67.415	0.37	2.89
AVERAGE	203.778	72.1054	0.346778	3.09078
MVS 2023July24	Thresholding: 65-255, Size (micron^2): 0.05-3.0
Image	Count	Total Area	Average Size	%Area
C1-MAX_UP4262.1.2023May29.THRESHOLDED.tif	195	77.206	0.396	3.309
C1-MAX_UP4262.2.2023May29.THRESHOLDED.tif	173	60.608	0.35	2.598
C1-MAX_UP4262.3.2023May29.THRESHOLDED.tif	349	132.267	0.379	5.669
C1-MAX_UP4262.4.2023May29.THRESHOLDED.tif	113	26.895	0.238	1.153
C1-MAX_UP4262.5.2023May29.THRESHOLDED.tif	223	81.913	0.367	3.511
C1-MAX_UP4262.7.1.5fold.THRESHOLDED.tif	146	42.987	0.294	1.843
C1-MAX_UP4262.8.1.5fold.THRESHOLDED.tif	102	26.033	0.255	1.116
C1-MAX_UP4262.10.1.5fold.THRESHOLDED.tif	115	24.924	0.217	1.068
AVERAGE	177	59.1041	0.312	2.53338

## Sheet: Puncta count
Puncta count
PHX7590	UP4262		Table Analyzed	Puncta count
Count	Count
199	195		Column B	CFCSmut; dpy-31
209	173		vs.	vs.
177	349		Column A	CFCSmut
243	113
222	223		Mann Whitney test
222	146		P value	0.1593
245	102		Exact or approximate P value?	Exact
135	115		P value summary	ns
182			Significantly different (P < 0.05)?	No
			One- or two-tailed P value?	Two-tailed
			Sum of ranks in column A,B	96 , 57
			Mann-Whitney U	21
			Difference between medians
			Median of column A	209.0, n=9
			Median of column B	159.5, n=8
			Difference: Actual	-49.5
			Difference: Hodges-Lehmann	-42

## Sheet: Puncta size
Puncta size
PHX7590	UP4262
Average Size	Average Size		Table Analyzed	Puncta size
0.338	0.396
0.285	0.35		Column B	CFCSmut; dpy-31
0.286	0.379		vs.	vs.
0.349	0.238		Column A	CFCSmut
0.332	0.367
0.441	0.294		Mann Whitney test
0.459	0.255		P value	0.5414
0.261	0.217		Exact or approximate P value?	Exact
0.37			P value summary	ns
			Significantly different (P < 0.05)?	No
			One- or two-tailed P value?	Two-tailed
			Sum of ranks in column A,B	88 , 65
			Mann-Whitney U	29
			Difference between medians
			Median of column A	0.3380, n=9
			Median of column B	0.3220, n=8
			Difference: Actual	-0.016
			Difference: Hodges-Lehmann	-0.041
