# Supplementary material for: The proprotein convertase BLI-4 promotes collagen secretion prior to assembly of the Caenorhabditis elegans cuticle
Source: PLoS Genet. 2023 Sep 18;19(9):e1010944. doi: 10.1371/journal.pgen.1010944 (PMC10538796; doi:10.1371/journal.pgen.1010944)
Supplement: S9 Data — (XLSX) [file pgen.1010944.s016.xlsx]

## Sheet: calculations
		All	Global dataset	Muscle and mesoderm	Pharynx	Intestine	Hypodermis and seam	Ciliated neurons	Non-ciliated neurons	Glia and excretory cells	Early embryo germline and rectum	Non-pharyngeal mesoderm	Touch receptors	Duct and pore	Rectal cells
	All_rpm	1000000	1000000	1000000	1000000	1000000	1000000	1000000	1000000	1000000	1000000	1000000	1000000	1000000	1000000
	K04F10.4d.1.e18_rpm	62.9553	63.2443	25.5787	29.2541	45.7581	163.638	14.3469	18.1713	44.443	38.6984	22.8288	11.9191	83.2031	73.7638
	K04F10.4f.1.e12_rpm	16.4951	14.9623	3.37754	85.2331	4.67694	5.15593	4.7823	5.42285	20.2414	13.4187	2.378	5.41778	11.8862	31.2412
	K04F10.4a.1.e13_rpm	6.37094	5.69776	1.60639	1.26459	1.13763	3.80356	1.28306	1.99789	2.20015	59.1858	1.3079	4.33422	5.94308	3.03733
	K04F10.4b.1.e14_rpm	1.04882	1.01133	0.823791	1.26459	0.632018	1.26785	0.583208	0.285413	1.61344	1.07828	0.832301	1.08356	0	0.86781
	K04F10.4h.1.e13_rpm	1.00548	1.02036	0.535464	0.59014	0.505615	2.28214	0.349925	0.570827	0.44003	0.599047	0.951201	1.08356	0	0
	K04F10.4d.1.e17_rpm	0.572085	0.586933	0.205948	0.252917	0.126404	1.47916	0.233283	0	0.44003	0.359428	0	0	0	0
	K04F10.4g.1.e13_rpm	0.502741	0.496635	0.370706	0.252917	0.126404	0.887497	0	0.190276	0.733384	0.479238	0.3567	0	0	0.86781
	K04F10.4a.1.e11_rpm	0.29471	0.297981	0.288327	0.252917	0	0.253571	0	0.285413	0	1.67733	0.3567	1.08356	0	0
	K04F10.4c.1.e16_rpm	0.251371	0.234773	0.164758	0	0.252807	0.676188	0	0	0.146677	0	0.1189	0	0	0
	K04F10.4a.1.e6_rpm	0.182027	0.189624	0.123569	0	0.126404	0.338094	0.349925	0	0.44003	0.119809	0	0	0	0
	K04F10.4j.1.e13_rpm	0.138687	0.108357	0.123569	0.0843058	0	0.126785	0.116642	0	0	0	0	0	0	0.433905
	K04F10.4c.1.e15_rpm	0.121351	0.126416	0.123569	0.168612	0	0.253571	0	0	0.146677	0	0.1189	0	0	0.433905
	K04F10.4a.1.e5_rpm	0.104015	0.0993271	0.0411896	0	0	0.253571	0	0.0951378	0	0.239619	0	0	0	0
	K04F10.4a.1.e4_rpm	0.0953474	0.0812676	0.0411896	0.168612	0	0.169047	0.116642	0	0	0.119809	0.1189	0	0	0
	K04F10.4a.1.e3_rpm	0.0606756	0.0632082	0.123569	0	0	0.0845235	0	0.0951378	0	0.119809	0.2378	0	0	0
	K04F10.4c.1.e14_rpm	0.0606756	0.0451487	0.0411896	0.0843058	0	0.0422618	0	0	0	0	0	0	0	0
	K04F10.4d.1.e16_rpm	0.0520077	0.0541784	0	0	0	0.126785	0.116642	0	0	0	0	0	0	0.433905
	K04F10.4d.2.e1_rpm	0.0346718	0.0361189	0	0	0.126404	0.0422618	0	0	0	0.119809	0	0	0	0
	K04F10.4a.1.e9_rpm	0.0260038	0.0270892	0.0411896	0	0	0	0.116642	0	0	0.119809	0	0	0	0
	K04F10.4a.1.e7_rpm	0.00866795	0.00902974	0	0	0	0.0422618	0	0	0	0	0	0	0	0
	K04F10.4a.1.e8_rpm	0.00866795	0.00902974	0	0	0	0	0	0	0	0	0	0	0	0
	K04F10.4c.1.e13_rpm	0.00866795	0.00902974	0	0	0.126404	0	0	0	0	0	0	0	0	0
	K04F10.4a.1.e1_rpm	0	0	0	0	0	0	0	0	0	0	0	0	0	0
	K04F10.4a.1.e2_rpm	0	0	0	0	0	0	0	0	0	0	0	0	0	0
	K04F10.4a.1.e10_rpm	0	0	0	0	0	0	0	0	0	0	0	0	0	0
	K04F10.4a.1.e12_rpm	0	0	0	0	0	0	0	0	0	0	0	0	0	0
	K04F10.4a.2.e1_rpm	0	0	0	0	0	0	0	0	0	0	0	0	0	0
	K04F10.4b.1.e1_rpm	0	0	0	0	0	0	0	0	0	0	0	0	0	0
	K04F10.4b.2.e1_rpm	0	0	0	0	0	0	0	0	0	0	0	0	0	0
	K04F10.4c.1.e1_rpm	0	0	0	0	0	0	0	0	0	0	0	0	0	0
	K04F10.4d.1.e1_rpm	0	0	0	0	0	0	0	0	0	0	0	0	0	0
	K04F10.4e.1.e1_rpm	0	0	0	0	0	0	0	0	0	0	0	0	0	0
	K04F10.4e.1.e12_rpm	0	0	0	0	0	0	0	0	0	0	0	0	0	0
	K04F10.4f.1.e1_rpm	0	0	0	0	0	0	0	0	0	0	0	0	0	0
	K04F10.4h.1.e1_rpm	0	0	0	0	0	0	0	0	0	0	0	0	0	0
	K04F10.4i.1.e12_rpm	0	0	0	0	0	0	0	0	0	0	0	0	0	0
	Exon	All	Global dataset	Muscle and mesoderm	Pharynx	Intestine	Hypodermis and seam	Ciliated neurons	Non-ciliated neurons	Glia and excretory cells	Germline	Non-pharyngeal mesoderm	Touch receptors	Duct and pore	Rectal cells
K04F10.4a.1.e13_rpm	K04F10.4a	6.37094	5.69776	1.60639	1.26459	1.13763	3.80356	1.28306	1.99789	2.20015	59.1858	1.3079	4.33422	5.94308	3.03733
K04F10.4d.1.e18_rpm	K04F10.4d	62.9553	63.2443	25.5787	29.2541	45.7581	163.638	14.3469	18.1713	44.443	38.6984	22.8288	11.9191	83.2031	73.7638
K04F10.4f.1.e12_rpm	K04F10.4f+g	16.4951	14.9623	3.37754	85.2331	4.67694	5.15593	4.7823	5.42285	20.2414	13.4187	2.378	5.41778	11.8862	31.2412
Other	Other	4.57668	4.50584	3.04803	3.11931	2.02246	8.32557	1.98291	1.5222	3.96027	5.032	3.0914	3.25067	0	3.03733
		Hypodermis and seam	Glia and excretory	Pharynx	Germline	Intestine	Muscle and neurons
	K04F10.4a	3.80356	2.20015	1.26459	59.1858	1.13763	1.62911
	K04F10.4d	163.638	44.443	29.2541	38.6984	45.7581	19.3656
	K04F10.4f+g	5.15593	20.2414	85.2331	13.4187	4.67694	4.52757
	Other	0	0	0	0	0	2.18438
		Hypodermis and seam	Glia and excretory	Pharynx	Germline	Intestine	Muscle and neurons
	K04F10.4a	0.84306	0.56165	0.397452	10.5631	0.375171	0.461429
	K04F10.4d	2.6032	0.718532	0.478369	0.6277	0.739326	0.322016
	K04F10.4f+g	0.41143	1.41966	5.76337	0.963667	0.379417	0.369434
	Other	0.221934	0.221934	0.221934	0.221934	0.221934	0.706723

## Sheet: plot values
RPM	Hypodermis and seam	Glia and excretory	Pharynx	Germline	Intestine	Muscle and neurons
K04F10.4a	3.80356	2.20015	1.26459	59.1858	1.13763	1.62911
K04F10.4d	163.638	44.443	29.2541	38.6984	45.7581	19.3656
K04F10.4f+g	5.15593	20.2414	85.2331	13.4187	4.67694	4.52757
0	0	0	0	0	2.18438	2.18438
